# Supplementary material for: Neurofilaments in CSF As Diagnostic Biomarkers in Motor Neuron Disease: A Meta-Analysis
Source: Front Aging Neurosci. 2016 Nov 29;8:290. doi: 10.3389/fnagi.2016.00290 (PMC5126108; doi:10.3389/fnagi.2016.00290)
Supplement: DATA SHEET 1 — More detail information of included studies. [file Data_Sheet_1.XLSX]

## Sheet: Sheet1
Study	Li 2016	Chen 2016	Oeckl 2016	Goncalves 2016	Lu 2015	Steinacker 2015	Ganesalingam 2013	Tortelli 2012	Ganesalingam 2011	Reijn 2009
ALS	51	40	See Sheet2	36	38	253 (MND)	150	37	45+26 (training+test)	32
Male/Female	31/20	26/14		26/10	NA	160/93	77/73	21/16	43/22	NA
Median/Mean age , years	53.4 (30–76)	52.08 ± 11.45		56.0 (49.1–63.2)	NA	62 (19-85)	64.1 (mean)	56.07 ± 9.4	55.0 (mean)	59.5 ± 13.0
Onset(spinal/bulbar)	43/8	33/7		31/4	NA	NA	68/56	34/3	58/12 (1 cognitive onset)	NA
Median/Mean Disease duration ,months	19.2 (4–84)	17.61 (2.77–50.43)		10.44 (6.96-23.04)	NA	13 (2-310)	NA	13.3 (1.5–68)	NA	16.0 ± 9.5
Median/Mean NFL, pg/mL	/	/		/	7304 (4376-11736)	5068 (100-38350)	/	5000 (669-10000)	/	62 ± 64 (n=28)
Median/Mean pNFH , pg/ml	1550 (800-2513)	NA		1739 (490.5–3750)	/	1911 (62-19160)	2787 (median)	/	1770 (training set)	781 ± 424 (n=29)
Control 1	12	40		15	20	85	20	25	25+27 (training+test)	26
Diagnosis	MSA	Neurological diseases (see C46)		Neurological disorders (see E46)	Health control	MND mimics (see G46)	ALS mimics (see H46)	CIDP	Disease control (see J46)	ALS-mimics (see K46)
Male/Female	6/6	24/16		7/8	NA	66/19	NA	20/5	29/23	NA
Median/Mean age, years	58.8 (49–71)	53.68 ± 11.93		64.1 (55.3–67.5)	NA	57 (21-86)	NA	60.7± 13.5	51.1 (mean)	53.7 (15.7)
Median/Mean NFL, pg/mL	/	/		/	466.5 (338.7-651.7)	865 (168-10000)	/	958 (216-10000)	/	24 ± 32 (n=14)
Median/Mean pNFH , pg/ml	600 (521-743)	NA		417.4 (243.5–843.9)	/	274 (62-10000)	266	/	200 (training set)	338 ± 220 (n=15)
Control 2	30					28	20	21	46+4(training+test)
Diagnosis	Healthy control					AD	Neurodegenerative disease and inflammatory conditions (see H52)	Neurodegenerative disease (see I46)	Healthy control
Male/Female	16/14					11/17	NA	11/10	15/25
Median/Mean age, years	51.7 (27–71)					69 (57-87)	NA	62.0 ± 12.7	46.7(mean)
Median NFL, pg/mL	/					1510 (625-9507)	/	1494 (223-10000)	/
Median pNFH, pg/ml	370 (85-544)					276 (169-689)	279	/	165 (training set)
Control 4						26	100
Diagnosis						Parkinson’s syndrome	others (see H58)
Male/Female						19/7	NA
Median/Mean age , years						73 (42-83)	NA
Median NFL, pg/mL						1455 (439-4841)	/
Median pNFH , pg/ml						499 (79-1228)	394
Control 5						33
Diagnosis						Polyneuropathies
Male/Female						20/13
Median/Mean age , years						69 (21-83)
Median NFL, pg/mL						1034 (277-24330)
Median pNFH , pg/ml						385 (86-37620)
Control 6						30
Diagnosis						Facial Palsy
Male/Female						20/10
Median/Mean age , years						43 (18-86)
Median NFL, pg/mL						585 (100-2676)
Median pNFH , pg/ml						237 (62-919)
		SMA (n=8)		CIDP		Polynerutopathy (n=17)	SMA (n=6)	AD (n=12)	ALS mimics (n=14) including Peripheral neuropathy (n=5) HSP (n=4) PLS (n=2) PMA MMN CIDP	PLS (n=5)
		MMN (N=6)		Hereditary demyelinating polyneuropathy		Myopathy (n=10)	MMN (n=5)	Mild cognitiveimpairment (n=3)		SMA (n=4)
		Spinal and bulbar muscular atrophy (n=4)		Diabetic neuropathy		Myositis (n=9)	Peripheral neuropathy (n=3)	SCA (n=3)		MSA (n=4)
		CIDP (n=3)		Axonal polyneuropathy		HSP (n=8)	Myelopathy (n=2),	Corticobasal degeneration (n=2)		MMN (n=2)
		Cervical myelopathy (n=9)		Brachial plexitis		Benign fasciclulations (n=5)	Guillain-Barré syndrome(n=2)	MSA		IBM (n=2)
		MS (n=7)		Myelitis		CIDP (n=5)	CIDP			Unclassified myopathy (n=2)
		HSP (n=3)		Atypical headache		Myelitis (n=4)	IBM			Compression of the brachial plexus by a pancoast tumor (n=2)
				Normal pressure hydrocephalus		Exclusion (n=4)			Neurodegenerative disease (n=6) including FTD (n=2) AD (n=2) PD SCA	HSP
				Undetermined spinal cord lesion		Crampus syndrome (n=2)	PD and Parkinson's syndromes (n=5)			Neuralgic amyotrophy
				MS		Mononeuritis multiplex (n=2)	MS (n=5)			Paraneoplastic neuropathy
				MSA		Peroneus lesion (n=2)	Other neuroinflammatory disorders (n=10)			Hexosaminidase deficiency
						Radiculopathy(n=2)				Progressive myelopathy
						Arm plexus lesion	including benign headache syndromes(n=12), hydrocephalus(n=28)		MS (n=15) Neoplasia cases (n=4) Myelopathy (n=2) Lyme’s disease (n=2) Aseptic meningitis (n=2) Neurosarcoidosis Seizure disorder Superficial Siderosis Migraine Conversion disorder Normal pressure hydrocephalus
						Vertigo
						Chronic pain syndrome
						Encephalitis
						Hyper-CKaemia
						MS
						Neuralgic shoulder amyotrophy
						Osteodegenertation of spine
						Paraneoplastic syndrome
						Small vessel disease
						Somatisation disorder
						Anterior spinal artery syndrome
						SCA
						Vasculitis

## Sheet: Sheet2
Study	Oeckl 2016
	Center 1	Center 2	Center 3	Center 4	Center 5	Center 6	Center 7	Center 8	Center 9	Center 10	Center 11	Center 12	Center 13	Center 14	Center 15
ALS	5	5	5	5	5	5	5	5	5	5	5	5	5	5	5
Male/Female	3/2	4/1	5/0	4/1	3/2	2/3	4/1	2/3	3/2	3/2	5/0	4/1	3/2	3/2	2/3
Age , years	61 (40-71)	43 (37-48)	50 (36-74)	60 (47-65)	51 (34-72)	59 (57-68)	50 (38-62)	64 (55-69)	60 (55-65)	65 (38-72)	58 (45-68)	47 (43-75)	56 (30-62)	54 (46-83)	61 (50-65)
Onset(limbs/bulbar)	5/0	5/0	5/0	5/0	5/0	3/2	4/1	5/0	3/2	4/1	4/1	4/2	4/0	4/0	NA
Disease duration,months	12 (5-24)	30 (19-53)	12 (6-19)	14 (4-20)	15 (6-72)	7 (5-72)	10 (5-48)	85.3 (38.8-247.4)	13 (6-60)	16 (15-25)	8.9 (5.7-36.1)	33 (16-92)	24 (18-30)	24 (13-48)	NA
Median NFL , pg/mL	6565 (1242-21342)	5291 (3530-5816)	2968 (1719-15992)	9440 (6905-10000)	NA	4761 (433-9573)	3453 (200-13848)	1194 (200-12871)	4266 (1806-12000)	3305 (2064-9045)	4734 (645-12390)	2745 (100-11983)	1062 (115-3820)	NA	NA
Median pNFH , pg/ml	1635 (1035-7968)	1143 (579-2700)	1989 (873-3960)	3339 (471-5715)	1047 (420-6498)	2346 (687-8145)	1938 (187.5-11337)	891 (222-1116)	3402 (420-4959)	1542 (531-4950)	2733 (387-6585)	1110 (234-3651)	312 (187.5-1770)	458 (200-1291)	3743 (1669-4648)
Controls	5	5	5	5	5	5	5	5	5	5	5	6	5	5	5
Male/Female	2/3	3/2	2/3	2/3	2/2	3/2	4/1	2/3	4/1	3/2	3/2	5/1	3/2	0/5	2/3
Age (IQR), years	48 (31-60)	45 (32-52)	47 (26-74)	63 (39-80)	58 (31-72)	75 (71-81)	64 (40-76)	54 (46-75)	72 (56-79)	50 (39-77)	67 (51-76)	65 (41-72)	45 (23-66)	45 (31-46)	67 (53-77)
Median NFL (IQR), pg/mL	200 (171-278)	200 (100-523)	271 (166-1975)	605 (201-3095)	200 (200-284)	330 (195-8831)	426 (272-2462)	300 (200-1811)	1340 (232-3954)	516 (334-3863)	815 (421-1326)	583 (116-18062)	130 (114-880)	NA	NA
Median pNFH (IQR), pg/ml	187.5 (187.5-187.5)	187.5 (187.5-187.5)	187.5 (187.5-558)	187.5 (187.5-225)	187.5 (187.5-187.5)	447 (201-7983)	486 (187.5-801)	187.5 (187.5-267)	453 (187.5-711)	405 (187.5-540)	330 (187.5-435)	347 (187.5-4000)	187.5 (187.5-315)	187.5 (187.5-239)	296 (187.5-407)
Diagnosis	Exclusion inflammatory CNS disease (n=3)	Healthy control (n=5)	Polyneuropathy (n=2)	Mild cognitive impairment (n=3)	Healthy control (n=5)	AD (N=2)	Polyneuropathy (n=2)	MS (n=2)	CIDP (n=3)	Headache (n=2)	Benign paroxysmal positional vertigo	Polyneuropathy (n=2),	Disorders of the optic nerve	Headache (n=2)	No neurological symptoms (n=5)
	Polyneuropathy (n=2)		Paranoid schizophrenia	Herpes simplex caused neuropathy		Hydrocephalus (n=2)	Brachial plexitis	Idiopathic lumbar plexopathy	Chronic ataxic sensorimotor neuropathy	Non organic (n=2)	Transient global amnesia	Diabetic polyneuropathy	Sciatic neuralgia	Herniated disc
			Exclusion inflammatory CNS disease	Mild obstructive sleep apnea		Polyneuropathy	Undermined spinal cord lesion	Non-progressive foot drop	CANOMAD syndrome	Not specified	Opticus neuropathy	Mitochondrial myopathy	Vertigo-exclusionof stroke	Polyneuropathy
			Epilesy				Diabetic neuropath	AD			Ocular myasthenia	Multifocal motoric neuropathy	Herniated disc	Double vision
											Eexclusion brain stem ischemia	Benign fasciculation syndrome	Headache
